# Supplementary material for: The Effect of Environmental Factors on the Nutrition of European Beech (Fagus sylvatica L.) Varies with Defoliation
Source: Plants (Basel). 2022 Dec 30;12(1):168. doi: 10.3390/plants12010168 (PMC9823833; doi:10.3390/plants12010168)
Supplement: Supplementary file 1 [file plants-12-00168-s001.zip]

Archive with 1 entries (1 files):
- plants-2036165-supplementary.pdf
